# Supplementary material for: CD8 T Cell Epitope Distribution in Viruses Reveals Patterns of Protein Biosynthesis
Source: PLoS One. 2012 Aug 27;7(8):e43674. doi: 10.1371/journal.pone.0043674 (PMC3428354; doi:10.1371/journal.pone.0043674)
Supplement: File S1 — CD8 T cell epitope sets. The file shows the amino acid sequence of the CD8 T cell epitopes from HIV, HCV and IAV used in this study. The epitopes were collected from EPIMHC [29], Immuneepitope [30] and Los Alamos HIV databases (www.hiv.lanl.gov/). All epitopes have between 9 to 10 residues, are restricted by human MHC I molecules and were reported to be elicited in the course of a natural infection in humans. (XLS) [file pone.0043674.s003.xls]

## Sheet: ViralEpitopes
Additional File S1. CD8 T cell epitope sets
HCV CD8 T cell epitopes
epitope	protein	HLA molecule
ADLMGYPLV	Core	HLA-A*02, HLA-A*0201
AFYGVWPLL	p7	HLA-A*2402
ALAHGVRAL	Core	HLA-A*02
ALRGMGLNA	NS3	HLA-A*02
ALRGMGVNAV	NS3	HLA-A*02
ALYDVVSKL	NS5b	HLA-A*02
ALYDVVTKL	NS5b	HLA-A*02, HLA-A*0201
ALYGVWPLL	p7	HLA-A*2402
ARHTPVNSW	NS5b	HLA-B*27
ARMILMTHF	NS5b	HLA-B*27
ARRGREILL	NS2	HLA-B*7
ATDALMTGY	NS3	HLA-A*0101
AYAAQGYKVL	NS3	HLA-Cw*0303, HLA-Cw*0304
AYAMRVPEVI	E1	HLA-A*24
AYSQQTRGL	NS3	HLA-A*2402
CHAQDATSVL	NS3	HLA-B*38
CHAQDATTVL	NS3	HLA-B38
CINGVCWTA	NS3	HLA-A*02
CINGVCWTC	NS3	HLA-A*03
CINGVCWTV	NS3	HLA-A*02, HLA-A*0201
CINGVWCTV	NS3	HLA-A*0201
CVIGGAGNNT	E2	HLA-B*5001
CVNGVCWTV	NS3	HLA-A*02
CYSIEPLDL	NS5b	HLA-A*2402
DFKTWLQSKL	NS5a
DFNASTDLL	NS2	HLA-A*24
DLMGYIPLV	Core	HLA-A*24
DLMGYLPLV	Core	HLA-A*02, HLA-A*0201
DPRRRSRNL	Core	HLA-B*07
DYPYRLWHY	E2
EFWEAVFTGL	NS3	HLA-A*24
ELAAKLVAL	NS3	HLA-B*08
ELAAKLVGL	NS3	HLA-B*08
ELIEANLLW	NS5a	HLA-A*25
EPEPDVAVL	NS5a	HLA-B*3501
ETFWAKHMW	NS4b	HLA-A*25
EYVLLLFLL	E2	HLA-A*2402
FLLALLSCL	Core	HLA-A*0201
FLLLADARV	E2	HLA-A*02
FLVSQLFTF	E1	HLA-A*02
FWAKHMWNF	NS4b	HLA-A*2402
GEIPFYGKAI	NS3
GENDTDVFVL	E2	HLA-B*60
GFADLMGYI	Core	HLA-A*2402
GFTGDFDSV	NS3	HLA-A*0206
GLGWVGWLL	Core	HLA-A*0201
GLQDCTMLV	NS5b	HLA-A*02, HLA-A*0201
GNASRCWVAM	E1	HLA-B*35
GPRLGFRAT	Core	HLA-B*07
GPRLGVRAT	Core	HLA-B*07
GPRLGVRTT	Core	HLA-B*07
GQIVGGVYL	Core	HLA-B*60
GRAAICGKY	NS5b	HLA-B*27
GRGKPGIYRF	NS3	HLA-B*27
GRWVPGAAY	p7	HLA-B*27
GYIPLVGAPL	Core	HLA-A*24
GYTGDFDSVI	NS3	HLA-A*24
HDGAGKRVY	NS5b	HLA-A*03
HEYPVGSQL	NS5a	HLA-B*60
HMWNFISGI	NS4b	HLA-A*02
HPALVFDITK	NS2
HPNIEEVAL	NS3	HLA-B*3501
HPTLVFDITK	NS2
HSKKCDEL	NS3	HLA-B*08
HSKKKCDEF	NS3	HLA-B*08
HSKKKCDEL	NS3	HLA-B*08
HSKKKCDEV	NS3	HLA-B*08
HSKRKCDEF	NS3	HLA-B*08
HSKRKCDEL	NS3
HYAPRPCGI	E2
IASLMAFTAA	NS4b	HLA-A*0102
IFTITKILL	NS2	HLA-A*2402
IIPDREVLYR	NS4a	HLA-A*0301
ILAGYGAGV	NS4b	HLA-A*02, HLA-A*0201
ILDSFDPLV	NS5a	HLA-A*02
ILMTHFFSI	NS5b	HLA-A*2402, HLA-A*0201
ILPCSFTTL	E2	HLA-A*2402
ILSTLPETTV	NS3	HLA-A*02
ITYSTYCKF	NS3	HLA-A*2402
ITYSTYGKF	NS3
KFPPALPIW	NS5a	HLA-A*2402
KLSGLGINAV	NS3	HLA-A*02
KLSGLGLNAV	NS3	HLA-A*02
KLSNLGLNAV	NS3	HLA-A*02
KLSSLGLNAV	NS3
KLVALGINAV	NS3	HLA-A*02, HLA-A*0201
KLVALGVNAV	NS3	HLA-A*02
KLVSLGVNAV	NS3	HLA-A*02
KSKKTPMGF	NS5b	HLA-B57
KTSERSQPR	Core	HLA-A*03
KYVQMALLAL	NS2	HLA-A*24, HLA-A*0301
LEDRDRSEL	E2	HLA-B*60
LFNILGGWVA	NS4b	HLA-A*0101
LGFGAYMSK	NS3	HLA-A*03
LIFCHSKKK	NS3	HLA-A*03, HLA-A*0301
LLALLSCLTV	Core	HLA-A*02, HLA-A*0201
LLCPAGHAV	NS3	HLA-A*02, HLA-A*0201
LLCPTGHAV	NS3
LLFLLLADA	E2	HLA-A*02
LLFNILGGWV	NS4b	HLA-A*02, HLA-A*0201
LLGCIITSL	NS3	HLA-A*02
LLKRLHQWI	NS4b	HLA-A*2402
LLPRRGPRL	Core	HLA-A*02, HLA-A*2402
LLREEVSFRV	NS5a	HLA-A*02
LLSTTEWQI	E2	HLA-A*2402
LPGCSFSIF	Core	HLA-B*07, HLA-B*35, HLA-B*3501
LPKLPGVPF	NS5a
LVMAQLLRT	E1	HLA-A*02
LVNLLPAILS	NS4b	HLA-A*0101
LVVSQLLRI	E1	HLA-A*02
LYGVWPLLL	p7
MLAAQMFIV	E1	HLA-A*0201
MMMNWSPTT	E1
MYSSAEGDL	NS3	HLA-A*24
NEGCGWAGW	Core	HLA-B*44
NEGLGWAGW	Core	HLA-B*44
NEGLGWTGW	Core	HLA-B*44
NEGMGWAGW	Core	HLA-B*44
NETCGWAGW	Core	HLA-B*44
NFTRGDRCNL	E2	HLA-A*24
NHDSPDAEL	NS5a	HLA-B*3801
NYTIFKIRM	E2	HLA-A24
PYFVRAQGLI	NS2	HLA-Cw*0303
PYIEQGMQL	NS4b	HLA-A*2402
QLFTFSPRR	E1	HLA-A*03, HLA-A*0301
QLRRHIDLLV	E1	HLA-A*02, HLA-A*0201
QLRRIDLLV	E1	HLA-A*02
QPEKGGRKPA	NS5b	HLA-B*55
RLGVRATRK	Core	HLA-A*02, HLA-A*03, HLA-A*0301
RLIVFPDLGV	NS5b	HLA-A*02
RLLLLGLLLL	NS2	HLA-A*0201
RLWHYPCTA	E2	HLA-A*02
RLWHYPCTF	E2	HLA-A*02
RLWHYPCTI	E2	HLA-A*02
RLWHYPCTL	E2	HLA-A*02
RLWHYPCTV	E2	HLA-A*02
RMILMTHFF	NS5b	HLA-A*2402
RMYVGGVEHR	E2	HLA-A*03, HLA-A*0301
RVCEKMALY	NS5b	HLA-A*03, HLA-B*07
RVLEDGVNYA	Core	HLA-A*0201
RYAPACKPL	NS5a	HLA-A*2402
SFAIKWEYVL	E2	HLA-A*2402
SFSIFLLAL	Core	HLA-A*24
SIYPGHITGH	E1
SLASLFTSGA	E2	HLA-A*02
SLHTGFLASL	E2	HLA-A*0201
SLMAFTAAV	NS4b	HLA-A*02, HLA-A*0201
SLTPPHSAK	NS5b	HLA-A*03
SMLTDPSHI	NS5a	HLA-A*2402
SMVGNMAKV	E1	HLA-A*02
SMVGNWAKV	E1	HLA-A*02
SPGEINRVAA	NS5b	HLA-B*55
SPYYKRYISW	NS2	HLA-A*25
STGLIHLHQ	E2	HLA-A*02
STNPKPQKK	Core	HLA-A*11
STNPKPQRK	Core	HLA-A*11
SYSWTGALI	NS5b	HLA-A*24
SYTWTGALI	NS5b	HLA-A*2402
TGAPVTYSTY	NS3	HLA-A*02
TGSPITYSTY	NS3	HLA-A*0201
TPAETTVRL	NS3	HLA-B*3501
TWVLVGGVLA	NS4a
TYSTYGKFL	NS3	HLA-A*2402
TYVYDHLTPL	NS2	HLA-B*4006, HLA-B*4002
VAGALVAFK	NS4b	HLA-A*03, HLA-A*0301
VFDITKWLL	NS2	HLA-A*24
VFFNILGGWV	NS4b	HLA-A*02
VFSDMETKL	NS2	HLA-A*2402
VFSDMETKV	NS2	HLA-A*2402
VLAALAAYCL	NS4a	HLA-A*02
VLEYLVSFGV	NS5a	HLA-A*02
VLPCSFTTL	E2	HLA-A*2402
VLSDFKSWL	NS5a	HLA-A*02
VLSDFKTWL	NS5a	HLA-A*02
VLSDFRTWL	NS5a	HLA-A*02
VLTDFKTWL	NS5a	HLA-A*02
VLVGGVLAA	NS4a	HLA-A*02
VVLDSLDPMV	NS5a	HLA-A*0201
VYEAADMIM	E1
VYHGAGNKTL	NS3	HLA-A*24
VYHGAGSKTL	NS3
WHYPCTANF	E2	HLA-A*2402
WHYPCTVNF	E2	HLA-A*2402
WLGNIIQYA	NS5b	HLA-A*0201
WMNRLIAFA	NS4b	HLA-A*02
YIVRWEWVV	E2	HLA-A*0201
YLLPSRGPKL	Core	HLA-A*02
YLVAYQATV	NS3	HLA-A*02
YLVTRHADV	NS3	HLA-A*02
YYKVFLARL	E2	HLA-A*2402
HIV-1 CD8 T cell epitopes
epitope	protein	HLA molecule
AENLWVTVY	Env	HLA-B*44, HLA-B*4402
AETFYVDGA	Pol	HLA-B*4501
AEWDRVHPV	Gag	HLA-B*4002
AFHHVAREK	Nef	HLA-A*03
AFHHVAREL	Nef	HLA-A*02, HLA-A*0201
AIIRILQQL	Vpr	HLA-A*02, HLA-A*0201
ALKHRAYEL	Nef	HLA-A*03
ALQDGLEVN	Pol
ALVEICTEL	Pol	HLA-A*0201
ALVEICTEM	Pol	HLA-A*02, HLA-A*0201
ATPQDLNTM	Gag	HLA-B*07
ATQEVKNWM	Gag	HLA-B*53
AVDLHFLKE	Nef
AVFIHNFKR	Pol	HLA-A*1101, HLA-A*03
AVLVVNRVR	Env
AVRHFPRIW	Vpr	HLA-B*57,HLA-B*5701
AVRHFRPIW	Vpr
CRAPRKKGC	Gag	HLA-B*14
CTLNFPIPI	Pol
CTNVSTVQC	Env
DCKTILKAL	Gag	HLA-B*08
DLEIGQHRTK	Pol	HLA-A*03
DLSHFLKEK	Nef
DLNMMLNIV	Gag	HLA-B*14
DLNTMLNTV	Gag	HLA-C*0802, HLA-B*14
DPEKEVLQWK	Nef	HLA-B*07
DPNPQEVVL	Env	HLA-B*35, HLA-B*3501, HLA-B*51
DRFFKTLRA	Gag	HLA-B*14
DRFWKTLRA	Gag	HLA-B*14
DRFYKTLRA	Gag	HLA-B*14, HLA-B*1402
DTINEEAAEW	Gag	HLA-B*53, HLA-B*5301
DTVLEDINL	Pol	HLA-A*6802
DVKDTKEAL	Gag
DVKQLTEVV	Pol	HLA-B*70
EEKAFSPEV	Gag
EELRQHLLRW	Pol	HLA-B*44
EIKDTKEAL	Gag	HLA-B*08
EILKEPVGHV	Pol	HLA-A*0201
EKEGKISKI	Pol
ELRSLYNTV	Gag
ELVNQIIEQL	Pol	HLA-A*02
EPIVGAETF	Pol	HLA-B*35, HLA-B*3501
EPVDPRLEPW	Tat	HLA-B*53, HLA-B*5301
ERILTYLGR	Rev	HLA-A*03
ERYLKDQQL	Env	HLA-B*14, HLA-B*1402
ERYLKDQQL	Env
ERYLRDQQL	Env	HLA-B*14
ETAYFILKL	Pol	HLA-A*6802
ETAYFYILKL	Pol	HLA-A*6802
ETINEEAAEW	Gag	HLA-A*2501, HLA-B*5301
ETKLGKAGY	Pol	HLA-A*2601
EVIPMFSAL	Gag
EVKNWMTETL	Gag	HLA-B*53
EYRLKILRQR	Vpu	HLA-A*3303
FLGKIWPYK	Gag	HLA-A*0201
FNCGGEFFY	Env	HLA-A*29, HLA-B*08
FPRIWLHGL	Vpr	HLA-B*8101, HLA-B*07, HLA-B*0702
FPVRPQVPL	Nef	HLA-B*35, HLA-B*3501, HLA-B*07
FPVTPQVPL	Nef	HLA-B*35, HLA-B*07, HLA-B*0702
FRDYVDRFFK	Gag
FRDYVDRFYK	Gag	HLA-B*18, HLA-B*1801
FVNTPPLVK	Pol	HLA-A*11
FYCNTTQLF	Env	HLA-A*2402
GAFDLFFLK	Nef	HLA-A*11
GDIYKRWII	Gag	HLA-B*0801
GEIYKRWII	Gag	HLA-B*08, HLA-B*0801
GELDRWEKI	Gag	HLA-B*4002
GGKKKKYKLK	Gag	HLA-B*08
GGKKKYKLK	Gag	HLA-B*08, HLA-B*0801
GIPHPAGLK	Pol	HLA-A*03, HLA-A*11
GLNKIVRMY	Gag	HLA-B*62, HLA-B*1501
GPGHKARVL	Gag	HLA-B*07, HLA-B*0702
GPGVRYPLTF	Nef	HLA-B*035
GPHKARVLA	Gag
GPKVKQWPL	Pol	HLA-B*08
GQMVHQAIP	Gag	HLA-B*57
GRRGWEALK	Env	HLA-B*27
GVETFYVDGA	Pol	HLA-B*45
HIGPGRAFY	Env	HLA-A*02, HLA-A*3002
HHMYIKKAK	Vif
HPDIVIYQY	Pol	HLA-B*35, HLA-B*3501
PHPRVEVHI	Vif
HPVHAGPIA	Gag	HLA-B*07
HRLRDLLLI	Env
IATLWCVHQR	Gag	HLA-A*11
IEELRQHLL	Pol	HLA-B*60
IKLEPVHGVY	Gag	HLA-B*62
ILKDPVHGV	Pol	HLA-A*02
ILKEPVHGV	Pol	HLA-A*02, HLA-A*0201, HLA-B*1501
ILRIPVHGV	Pol	HLA-A*02
IPAETGQETA	Pol
IPLTEEAEL	Pol	HLA-B*35, HLA-B*3501, HLA-B*51
IPRRIRQGF	Env	HLA-B*07
IPRRIRQGL	Env	HLA-B*07
IRLRPGGKK	Gag	HLA-B*27
ITLWQRPLV	Pol	HLA-A*28, HLA-A*6802, HLA-A*74
ITVGPGQVFY	Env	HLA-A*11
IVNRVRQGY	Env	HLA-A*3002
IYIGPGRAF	Env	HLA-A*2402
IYKRWIILGL	Gag	HLA-A*2402, HLA-B*27
IYQEPFKNLK	Pol	HLA-A*11, HLA-A*1101
KAACWWAGI	Pol
KAAVDLHFL	Nef	HLA-C*0802
KAVRIKLFLY	Rev	HLA-B*5801, HLA-B*5701
KAVRLIKFLY	Rev
KEKGGLEGL	Nef	HLA-B*60, HLA-B*4002
KETINEEAA	Gag	HLA-B*4002
KIEELRQHL	Pol	HLA-A*02
KIQNFRVYY	Pol	HLA-A*3002
KIRLRPGGK	Gag	HLA-A*03, HLA-A*0301, HLA-B*27
KITTEIVIW	Pol	HLA-B*5701
KLNWASQIY	Pol
KLTPLCVTL	Env	HLA-A*02, HLA-A*0201
KLVDFRELNK	Pol	HLA-A*03
KLVGKLNWA	Pol
KLWVTVYYGV	Env
KMIGGIGGFI	Pol
KMTFEPIPIH	Env	HLA-A*29
KPCVKLTPLC	Env	HLA-B*07
KQNPDIVIY	Pol	HLA-A*3002
KRWIILGLNK	Gag	HLA-B*27, HLA-B*2705
KRWIILGNK	Gag	HLA-B*27
KRWIIMGLNK	Gag	HLA-B*27, HLA-B*2705
KRWIIMGNK	Gag	HLA-B*27
KRWILLGLNK	Gag
KTLPLCVTL	Env	HLA-A*02
KVIEVAQGA	Env	HLA-A*02
KVYLAWVPA	Pol	HLA-A*0301
KYCWNLLQY	Env	HLA-A*3002
KYKLKHIVW	Gag	HLA-A*24, HLA-A*2402
KYRLKHLVW	Gag	HLA-Cw4
KYTAFTIPI	Pol	HLA-A*02
LADQLIHLHY	Vif	HLA-B*1801
LEGATPQDL	Gag
LFCACAKAY	Env	HLA-B*38
LFCADAKAY	Env	HLA-A*24, HLA-A*2402
LLNATAIAV	Env	HLA-A*02, HLA-A*0201
LLNATDIAV	Env	HLA-A*02, HLA-A*68
LLQLTVWGI	Env
LLWKGEGAV	Pol	HLA-A*02
LLWKGEGAW	Pol
LPCRIKQII	Env	HLA-B*51, HLA-B*5101
LPPLERLTL	Rev
LPPVVAKEI	Pol	HLA-B*5101
LTFGWCFKL	Nef	HLA-A*02
LVGPTPVNI	Pol	HLA-A*0201
MADFNLPPV	Pol
MAVFIHNFK	Pol
MTKILEPFR	Pol
MTNNPPIPV	Gag
NANPDCKTI	Gag	HLA-B*8, HLA-B*51, HLA-B*5101
NPDIVIYQY	Pol	HLA-B*35, HLA-B*3501, HLA-B*51
NPVPVGNIY	Gag	HLA-B*3501
NTPVFAIKK	Pol
NYTPGPGVRY	Nef	HLA-A*24
PIETVPVKL	Pol
PIQKETWETW	Pol	HLA-A*32, HLA-A*3201
PIVLPEKDW	Pol	HLA-B*5701, HLA-B*57
PLTFGWCYK	Nef	HLA-A*03, HLA-A*02
PLVKLWYQL	Pol	HLA-A*02
PNCGGEFFY	Env	HLA-A*29
PPIPVGDIH	Gag
PPIPVGDIY	Gag	HLA-B*35
PPIPVGEIY	Gag	HLA-B*35
PQDLNTMLN	Gag
QAGEVKNWV	Gag
QAKEVKNWV	Gag	HLA-B*57
QAQEVKNWV	Gag
QATQEVKNM	Gag	HLA-B*53
QATQEVKNW	Gag	HLA-B*53
QGWKGSPAI	Pol
QIIEQLIKK	Pol	HLA-A*1101
QIYAGIKVK	Pol	HLA-A*1101
QIYPGIKVR	Pol	HLA-A*03
QMVHQAIPR	Gag
QPKTACTTCY	Tat	HLA-B*35
QVPLRRMTYK	Nef	HLA-A*11, HLA-A*03, HLA-A*0301
RAEQASQEV	Gag
RAIEAQQHL	Env	HLA-B*51, HLA-B*5101
RAIEAQQWQ	Env	HLA-B*51, HLA-B*5101
RAMASDFNL	Pol
RAYRAILHI	Env	HLA-B*5101
REPHNEWTL	Vpr	HLA-B*4002
RGPGRAFVTI	Env	HLA-A*02
RIKQFINMW	Env	HLA-A*32
RIKQIINMW	Env	HLA-A*32
RILQQLLFI	Vpr	HLA-A*0201
RIRQGLERA	Env	HLA-A*0205
RIRTWKLVK	Vif	HLA-A*03, HLA-A*0301
RLAFHHVAR	Nef	HLA-B*52
RLRDLLLIV	Env	HLA-A*0201
RLRPGGKKK	Gag	HLA-A*03, HLA-A*0301
RLVNGFLAL	Env
RLVNGLAL	Env
RLYNTVATLY	Gag	HLA-A*30, HLA-A*3002
RPGGKKRYKL	Gag	HLA-B*07
RPIVSTQLL	Env
RPMTYKAAL	Nef	HLA-B*07, HLA-B*0702
RPMTYKAAV	Nef	HLA-B*07
RPNNNTRKI	Env	HLA-B*07, HLA-B*0702
RRQDILDLWI	Nef	HLA-B*27, HLA-B*2705
RRWIQLGLQK	Gag	HLA-B*27
RVKEKYQHL	Env	HLA-B*08, HLA-B*0801
RVLKQVTEK	Env	HLA-A*11
RYLKDQQLL	Env	HLA-A*24
RYLRDQQLL	Env	HLA-A*2402
TAVPWNASW	Env
TIKIGGQLK	Pol
TKALGIYGR	Tat
TLNAWVKVI	Gag	HLA-A*02
TLNAWVKVV	Gag	HLA-A*02
TLYCVHQRI	Gag	HLA-A*11, HLA-A*1101
TPGPGIRYPL	Nef
TPGPGVRYP	Nef	HLA-B*07, HLA-B*0702, HLA-B*35
TPQDLNMML	Gag	HLA-B*53
TPQDLNTML	Gag	HLA-B*07, HLA-B*0702, HLA-B*8101, HLA-B*42
TPQVPLRPM	Nef	HLA-B*07, HLA-B*35, HLA-B*0702
TQMNWPNLWK	Pol	HLA-A*11
TTLFCADAK	Env
TTLQEQIGW	Gag	HLA-B*57, HLA-B*5701, HLA-B*058, HLA-B*5801
TTLQRQIGW	Gag
TVLDVGDAY	Pol	HLA-B*35
TVYYGVPVWK	Env	HLA-A*03, HLA-B*0301
VFAVLIVNR	Env	HLA-A*3303
VSFEPIPHY	Env
VIYQYMDDL	Pol	HLA-A*02, HLA-A*0201
VLAEAMSQV	Gag
VLDVGDAYFV	Pol	HLA-A*02
VLEWRFDRL	Nef	HLA-A*02, HLA-A*0201
VPLDEDFRKY	Pol	HLA-B*35, HLA-B*3501
VPLDEFRKY	Pol
VPLDKDFRKY	Pol	HLA-B*35, HLA-B*3501
VPLRPMTYK	Nef
VPVWKEATTT	Env	HLA-B*55, HLA-B*5501
VTDQYALGI	Pol	HLA-B*1503, HLA-Cw8
VTILIGGQLK	Pol
WASRELERF	Gag
WPVDPRLEPW	Tat
WRFDSRLAF	Nef
WYIKIFIMI	Env	HLA-A*2402
YLAWVPAHK	Pol	HLA-B*07
YPGIKVRQL	Pol	HLA-B*42, HLA-B*4201
YPLTFGWCF	Nef	HLA-B*35, HLA-B*18
YPLTFGWCY	Nef	HLA-B*49, HLA-B*18, HLA-B*07, HLA-B*35
YPLTSLRLF	Gag
YQYMDDLYV	Pol	HLA-A*0201
YRLINCNTV	Env	HLA-A*02
YVDRFFKTL	Gag
YVDRFYKTL	Gag	HLA-B*70, HLA-A*0207
IAV CD8 T cell epitopes
epitope	protein	HLA molecule
AIMDKNIIL	NS1	HLA-A*02, HLA-A*0201
AIMDKNIML	NS1	HLA-A*02
AKNMEYDA	PB1
APCMGLIY	M1	HLA-B*3501
ARLGKGYMF	PB1	HLA-B*27
ASCIGLIY	M1	HLA-B*3501
ASCKGLIY	M1	HLA-B*3501
ASCMGLIY	M1	HLA-B*35, HLA-B*3501
ASCMGLLY	M1	HLA-B*3501
ASNENMDAM	NP
ASNENMETM	NP
AYERMCNIL	NP
CPIRGWAI	NA
CTELKLSDY	NP	HLA-A*01, HLA-A*0101
CVNGSCFTV	NA	HLA-A*0201
DRLRRDQKS	NS1
DSCMGLIY	M1	HLA-B*3501
DTVNRTHQY	PB1	HLA-A*26
EDLTFLARS	NP
EEGAIVGEI	NS1
EGIPLYDA	PA
ELRSRYWAI	NP	HLA-B*08, HLA-B*0801
ERELVRKTR	PB2
FEANGNLI	HA
FEDLRVLSF	NP	HLA-B*44
FLKDVMESM	2P1P	HLA-A*02
FMYSDFHFI	PA	HLA-A*0201
FSVIFDRL	NS1
FYIQMCTEL	NP
GEISPLPSL	NS1	HLA-B*44
GIAPLQLGK	HA	HLA-A*11
GIHHPSNSK	HA	HLA-A*11
GILGFVFTL	M1	HLA-A*02, HLA-A*0201, HLA-B*3501
GIPLYDAI	PA
GLISLILQI	NA	HLA-A*0201
GPATAQMAL	2P1P	HLA-B*07
GYEEFTMV	1PB2
IAYERMCNI	NP
IEGGWTGMI	HA
ILKGKFQTA	NP	HLA-B*08
ILRGSVAHK	NP	HLA-A*03
IRGWAIYS	NA
IRHENRMVL	M1	HLA-B*39
ISPLMVAYM	1PB2
IYATVAGSL	HA
IYSTVASSL	HA
KMARLGKGY	2P1P	HLA-B*62
KRYGPALSI	1PB2	HLA-B*27052
KSMREEYRK	M2	HLA-A*11
LELRSRYWA	NP	HLA-B*44
LSLRNPILV	2PB1F2
LYEKVKSQL	HA
MGLIYNRM	M1
NFSVIFDR	NS1
NGYIEGKL	PA
NMLSTVLGV	2P1P	HLA-A*0201
PNGYIEGK	PA
RGINDRNFW	NP	HLA-B*58
RLEDVFAGK	M1	HLA-A*03
RLIQNSLTI	NP
RRATAILRK	1PB2	HLA-B*27052
RRSFEIKKL	2P1P	HLA-B*27052
RSYLIRAL	2P1P
SDYEGRLI	NP
SIIPSGPLK	M1	HLA-A*11
SLENFRAYV	PA	HLA-A*0201
SRYWAIRTR	NP	HLA-B*27, HLA-B*2705
SSISFCGV	NA
SSYRRPVGI	2P1P
SVKEKDMTK	PA	HLA-B*08
TALANTIEV	2P1P
TQIQTRRSF	2P1P	HLA-B*62
TYQRTRALV	NP
VETPIRNEW	M2	HLA-B*27
VLRGFLIL	1PB2
VSDGGPNLY	2P1P	HLA-A*01
VTGLRNIPS	HA
YRYGNGVWI	NA
